# Supplementary material for: Peroxisomal β-oxidation acts as a sensor for intracellular fatty acids and regulates lipolysis
Source: Nat Metab. 2021 Dec 13;3(12):1648–61. doi: 10.1038/s42255-021-00489-2 (PMC8688145; doi:10.1038/s42255-021-00489-2)
Supplement: Source Data Fig. 1 — Statistical source data. [file 42255_2021_489_MOESM4_ESM.xlsx]

## Sheet: 1a
						Glycerol level
Nc siRNA	Pex1 siRNA	Pex2 siRNA	Pex3 siRNA	Pex5 siRNA	Pex6 siRNA	Pex7 siRNA	Pex10 siRNA	Pex11a siRNA	Pex11b siRNA	Pex11g siRNA	Pex12 siRNA	Pex13 siRNA	Pex14 siRNA	Pex16 siRNA	Pex19 siRNA	Pex26 siRNA
0.357104	0.266484	0.854001	0.440823	0.334343	0.450928	0.576928	1.14329	0.590678	0.730793	0.251947	2.63949	0.486581	0.696377	0.579728	0.629021	0.354423
0.39376	0.36259	1.12225	0.441923	0.261241	0.450928	0.418917	0.941673	0.263183	0.355313	0.58235	1.28577	0.162194	0.307485	0.298415	0.220558	0.483261
0.629696	0.271942	2.15056	0.257442	0.248411	0.331215	0.33753	0.833888	0.167964	0.350043	0.580985	1.03065	0.259328	0.346617	0.261885	0.355313	0.168765
0.347467	0.277629	2.39236	0.948553	0.242735	0.570291	0.430392	0.805368	0.333555	0.66243	0.498087	0.925019	0.359826	0.789549	0.764911	0.432213	0.363521

## Sheet: 1b
							NEFA level
Nc siRNA	Pex1 siRNA	Pex2 siRNA	Pex3 siRNA	Pex5 siRNA	Pex6 siRNA	Pex7 siRNA	Pex10 siRNA	Pex11a siRNA	Pex11b siRNA	Pex11g siRNA	Pex12 siRNA	Pex13 siRNA	Pex14 siRNA	Pex16 siRNA	Pex19 siRNA	Pex26 siRNA
23.4882	26.0669	56.1712	19.6272	21.1453	20.9897	25.854	47.1663	25.6162	24.958	24.6449	64.8654	19.695	23.489	18.3323	22.6316	22.4153
23.907	33.939	52.0489	18.7818	22.9106	26.4653	39.8472	38.1155	23.9686	23.3704	21.8878	38.2193	18.8744	18.6688	15.8534	34.2216	24.4508
24.5775	36.6908	38.3007	19.9723	24.2991	24.2991	26.4701	26.1584	25.4947	26.5659	26.0358	47.3329	24.4922	28.9364	25.6171	29.6624	23.0546
32.5235	42.1402	52.9	18.3244	31.1126	19.7857	22.5017	25.9305	30.3775	31.8402	30.2412	43.9217	32.77	38.1722	30.9608	36.7383	33.1065

## Sheet: 1c
							ATGL level
						Nc siRNA	PEX2 siRNA #1	PEX2 siRNA #2
						0.833556	1.52413	2.05992
						0.979949	1.59737	1.76252
						1.13938	1.66124	2.94709
						1.04711	1.9156	2.93292
						0.792062	1.87896	1.62407
						1.15124	2.09006	1.72973
						1.00827
						1.04843
						1.05552
						1.28778
						0.787882
						0.868819

## Sheet: 1e
						Nc siRNA	PEX2 siRNA #1	PEX2 siRNA #2
						1.20265	1.7688	1.99961
						1.00359	1.51706	1.9663
		ATGL level				0.872577	2.13999	1.4752
						0.921184	1.41957	1.30631
						1.05124	1.62736	1.31792
						1.11437	1.6116	1.7067
						0.834384
						0.958878
						0.923496
						1.11763

## Sheet: 1f
Nc siRNA	PEX2 siRNA #1	PEX2 siRNA #2
1.04506	1.8458	1.62586
0.937346	1.41528	1.85713
1.13113	1.19157	1.20592				ATGL level
0.886473	1.28177	1.35962
0.945907	1.59052	2.12126
1.00118	1.39921	1.47293
1.06906
0.983853
0.990051
0.820934
1.18901

## Sheet: 1g
	Nc siRNA	PEX2 siRNA #1	PEX2 siRNA #2
ATGL-FLAG level	1.07736	3.82161	2.89893
	1.07856	2.76992	1.81694
	0.915854	1.83634	1.6993
	0.928225	2.08535	1.62704
	1.06073	2.01248	1.63231
	1.15818	1.97428	1.57676
	0.749578
	1.03151
	1.06859
	1.19536
	0.796071
	0.93998
