# Supplementary material for: Peroxisomal β-oxidation acts as a sensor for intracellular fatty acids and regulates lipolysis
Source: Nat Metab. 2021 Dec 13;3(12):1648–61. doi: 10.1038/s42255-021-00489-2 (PMC8688145; doi:10.1038/s42255-021-00489-2)
Supplement: Source Data Fig. 2 — Statistical source data. [file 42255_2021_489_MOESM6_ESM.xlsx]

## Sheet: 2c
							Nc siRNA	PEX2 siRNA #1	PEX2 siRNA #2
							1.03659	0.95279	1.09086
		ATGL3KR-EGFP					1.03988	0.910747	1.18468
							1.0169	1.04736	1.12801
							0.906637	0.994495	1.07266
							1.09608
							0.996961
							1.10483
							0.802133

## Sheet: 2d
										Nc siRNA	PEX2 siRNA #1	PEX2 siRNA #2
										1.1086	1.51596	1.44288
							ATGLdeltaHD-EGFP			0.935435	1.75867	1.59452
										1.00805	1.39742	1.48008
										0.94792	1.25252	1.32157
										1.13208	1.47976	1.46563
										1.07638	1.56523	1.56414
										0.960026	1.31025	1.34194
										0.831507	1.16202	1.53058
										1.05673
										1.10204
										0.985093
										0.85613
										1.04867
										0.953591
										1.07703
										0.920707
