# Supplementary material for: Peroxisomal β-oxidation acts as a sensor for intracellular fatty acids and regulates lipolysis
Source: Nat Metab. 2021 Dec 13;3(12):1648–61. doi: 10.1038/s42255-021-00489-2 (PMC8688145; doi:10.1038/s42255-021-00489-2)
Supplement: Source Data Fig. 3 — Statistical source data. [file 42255_2021_489_MOESM8_ESM.xlsx]

## Sheet: 3a
						Nc siRNA	CAT siRNA #1	CAT siRNA #2
						1.02191	1.68473	1.70031
	PEX2-FLAG					0.97809	1.53263	2.00329
						1.08437	1.50203	1.64226
						0.915634	1.25753	1.24082
						1.07527
						0.92473
						0.882652
						1.11735

## Sheet: 3b
							Nc siRNA	ACOX1 siRNA #1	ACOX1 siRNA #2
			PEX2-FLAG				1.04723	0.78587	0.75057
							0.952772	0.707923	0.382845
							0.995396	0.717681	0.612656
							1.0046	0.525382	0.634594
							1.04585
							0.954153
							0.97729
							1.02271

## Sheet: 3c
							0h	2h	4h	8h	H2O2
							1	2.04122	3.53619	5.96629
				PEX2-FLAG			1	1.40359	2.29628	5.69886
							1	1.99326	4.22571	7.37105

## Sheet: 3d
						0mM	2mM	5mM	8mM	NAC
						1	0.851481	0.763799	0.759084
		PEX2-FLAG				1	0.968841	0.702374	0.783719
						1	0.973387	0.360344	0.495697
						1	1.13978	0.801855	0.810524

## Sheet: 3e
					Nc siRNA	CAT siRNA #1	CAT siRNA #2
					1	1.96027	1.78434
	PEX2-FLAG-EGFP				1	1.56313	1.44476
					1	1.28853	1.26317
					1	1.56532	1.3243
					1	1.40181	1.10925

## Sheet: 3f
					PEX2-FLAG-EGFP			Nc siRNA	ACOX1 siRNA #1	ACOX1 siRNA #2
								1	0.612215	0.707517
								1	0.821194	0.740764
								1	0.837783	0.712121
								1	0.641051	0.766843

## Sheet: 3g
						0h	1h	2h	3h	4h	5h	6h	7h	8h	9h	H2O2
						0.84826	1.55016	1.15064	1.70254	2.31663	3.15716	2.71729	2.63038	3.26543	3.36823
			PEX2-FLAG-EGFP			1.0913	0.982821	0.992343	1.12856	1.64168	2.06939	2.65285	1.89089	2.11433	2.06495
						1.06044	1.00829	1.17284	1.27857	1.68771	1.88992	2.37074	3.20086	2.65071	2.42858
						1	0.850375	1.03609	1.69184	3.82746	2.64298	2.59212	4.98604	2.7748	2.95184
						0.956357
						0.922242
						1.1214
						0.858149
						1.1545
						0.987346

## Sheet: 3h
							ctr	1mM NAC	2mM NAC	3mM NAC
							1	0.998686	0.539904	0.43979
				PEX2-FLAG-EGFP			1	0.850572	0.665616	0.724005
							1	1.13948	0.548093	0.678089
							1	0.811129	0.734786	0.696523
							1	0.747959	0.688607	0.538969

## Sheet: 3i
								0h	1h	2h	4h	6h	8h	H2O2
						PEX2-FLAG		1.04531	1.10412	3.94656	3.15709	3.27968	3.53603
								0.954689	1.36072	4.18018	2.66009	2.21564	1.80443
								1	0.660189	2.20723	2.92986	2.73283	7.12665
								1.03799	1.08573	4.28766	2.78478	2.28341	2.21902
								0.962006	1.08573	2.59273	3.24335	4.98704	2.00939

## Sheet: 3j
							Ethanol	C26:0	C24:0
					PEX2-FLAG-EGFP		1	1.47543	1.51116
							1	1.72011	1.3137
							1	1.50093	1.44624
							1	1.35903	1.72785
