# Supplementary material for: Peroxisomal β-oxidation acts as a sensor for intracellular fatty acids and regulates lipolysis
Source: Nat Metab. 2021 Dec 13;3(12):1648–61. doi: 10.1038/s42255-021-00489-2 (PMC8688145; doi:10.1038/s42255-021-00489-2)
Supplement: Source Data Fig. 5 — Statistical source data. [file 42255_2021_489_MOESM11_ESM.xlsx]

## Sheet: 5a
								Nc siRNA	CAT siRNA #1	CAT siRNA #2
								1.02345	0.702825	0.539659
			ATGL level					0.976553	0.60295	0.613152
								0.970346	0.717954	0.555301
								1.15513	0.703821	0.614553
								0.887715	0.909534	0.742536
								0.986809	0.852117	0.921376
								1.04621
								1.0041
								0.9399
								1.00979

## Sheet: 5b
							Nc siRNA	CAT siRNA #1	CAT siRNA #2
							0.942676	0.703565	0.719652
				Glycerol level			0.956708	0.627305	0.698361
							0.754945	0.34409	0.466802
							1.06327	0.613334	0.554532
							1.05535	0.606579	0.419414

## Sheet: 5c
								Nc siRNA	CAT siRNA #1	CAT siRNA #2
						NEFA level		21.9398	15.1288	16.385
								21.1222	9.97505	11.4835
								20.3716	13.9275	8.65995
								23.3119	11.5261	17.7693
								19.5785	11.3992	9.33699

## Sheet: 5d
							Nc siRNA	ACOX1 siRNA #1	ACOX1 siRNA #2
							1.00435	1.65782	1.90027
				ATGL level			0.995651	1.43603	2.15205
							0.930768	1.28377	1.7143
							0.892372	1.61619	1.3316
							1.07414	1.58664	1.14167
							0.995087	1.36317	1.62906
							1.05365
							1.05398

## Sheet: 5e
								Nc siRNA	ACOX1 siRNA #1	ACOX1 siRNA #2
						Glycerol level		1.45846	2.54806	3.02911
								1.11483	2.55729	2.40373
								0.867285	3.14884	3.39798
								0.90632	1.79503	3.02911
								0.752138	1.84298	1.90252

## Sheet: 5f
							Nc siRNA	ACOX1 siRNA #1	ACOX1 siRNA #2
							26.1108	41.4786	45.4101
							27.0745	41.1688	42.5662
				NEFA level			26.3284	49.5652	44.6998
							26.4944	37.4633	51.0864
							22.8329	52.6568	48.6361

## Sheet: 5g
							Ethanol	C26:0	C24:0
							0.892857	0.605558	0.794629
							0.952835	0.476004	0.443061
							1.0582	0.703926	0.792602
				ATGL level			1.08696	0.635755	0.695034
							0.925926	0.538452	0.52889
							1	0.545702	0.585463
							1	0.741637	0.566226
							1	0.566304	0.503987
							1.10714
							1.04716
							0.941799
							0.913043
							1.07407

## Sheet: 5h
							Eth	C24:0	C26:0
			Glycerol level				1.20621	0.913491	0.602158
							1.34117	0.748165	0.519925
							1.03985	0.752271	0.568981
							1.16944	0.611066	0.505091
							1.0215	0.628618	0.711935

## Sheet: 5i
			NEFA level		Eth	C24:0	C26:0
					21.5948	15.7143	14.798
					21.3265	17.0342	14.9067
					24.5521	17.762	12.3377
					20.9364	13.2502	13.6295
					21.4685	11.9269	14.4083

## Sheet: 5j
				0h	1h	2h	3h	4h	5h	6h	7h	8h	9h	H2O2
				0.955578	0.958996	0.822527	0.76777	0.723928	0.665784	0.57788	0.661781	0.538715	0.55226
				1.00721	0.820289	0.804196	0.74898	0.80471	0.715697	0.637907	0.652297	0.64054	0.560779
				1.03721	0.864879	0.961243	0.903487	0.808077	0.805981	0.843947	0.753693	0.746521	0.585653
	ATGL level			1.00686	0.60181	0.441813	0.508096	0.452709	0.484383	0.470947	0.459835	0.649499	0.54516
				0.96415
				1.02899
				1.11053
				0.896748
				0.992721
				1.09496
				0.974725
				0.930319

[truncated: 5 more sheets: 5k, 5l, 5m, 5n, 5o]
