# Supplementary material for: Peroxisomal β-oxidation acts as a sensor for intracellular fatty acids and regulates lipolysis
Source: Nat Metab. 2021 Dec 13;3(12):1648–61. doi: 10.1038/s42255-021-00489-2 (PMC8688145; doi:10.1038/s42255-021-00489-2)
Supplement: Source Data Fig. 6 — Statistical source data. [file 42255_2021_489_MOESM13_ESM.xlsx]

## Sheet: 6a
							Nc siRNA	CAT siRNA #1	CAT siRNA #2
							0.942198	0.564395	0.421969
							0.967483	0.519485	0.375639
		ATGL level					1.16062	0.554363	0.548679
							0.959696	0.595352	0.435785
							1.09811	0.728059	0.892519
							1.04313	0.797175	0.611585
							1.10237
							0.887013
							0.875104
							1.03977
							0.924507

## Sheet: 6b
					Nc siRNA	ACOX1 siRNA #1	ACOX1 siRNA #2
					0.923308	1.68478	1.36318
					0.846391	1.48357	1.83809
	ATGL level				1.14456	2.28301	2.03163
					1.08574	2.27244	2.06094
					1.19721	2.6549	1.48146
					1.02322
					0.906847
					0.87272

## Sheet: 6c
		0h	1h	2h	4h	6h	8h	10h	H2O2
		0.924309	0.990514	0.839911	0.859071	0.804873	0.809905	0.605434
		1.07569	1.00897	0.916893	0.636025	0.604185	0.324892	0.335474
ATGL level		0.946236	0.838615	0.849991	0.77011	0.796184	0.617368	0.480914
		1.05376	0.97986	1.01774	0.894305	0.837867	0.782993	0.77366
		1.01298
		0.987022
		0.985529
		1.01447
		1.10591

## Sheet: 6d
					ctr	5mM NAC	6mM NAC	7mM NAC	8mM NAC
					1.0122	1.31843	1.77689	2.0191	1.76923
					0.987798	1.1905	1.78128	1.78663	1.67203
	ATGL level				1	1.31252	1.50176	2.06276	2.32357
					1.00746	1.36117	1.74121	1.63223	1.83533
					0.918565	1.55047	1.56857	1.80801	1.8298
					1.07397	1.44598			1.79876
					0.974487
					1.05697
					0.968543

## Sheet: 6e
						Iso 0h	Iso 6h	Iso 12h	Iso 24h
						1	2.46601	3.49007	2.64059
		PEX2-FLAG-EGFP level				1	4.59402	4.76143	2.17739
						1	3.49646	4.51912	2.29442
						1	2.42913	2.50569	2.61282

## Sheet: 6f
						Nc siRNA	Nc siRNA+Iso	Pex2 siRNA	Pex2 siRNA+Iso
			ATGL level			0.989723	0.665425	1.6245	1.65497
						1.01028	0.710932	1.70182	1.77893
						1.0351	0.778308	1.74865	1.7228
						0.964904	0.811511	1.63417	1.90043

## Sheet: 6g
				Eth	C2:0	C4:0	C6:0	C8:0	C10:0	C12:0	C14:0	C16:0
				1.07963	1.1109	0.911002	0.916816	0.565216	0.695487	0.645288	0.892738	1.03982
	ATGL level			0.971977	0.964269	0.746132	0.656217	0.603213	0.776073	0.685699	1.00977	0.996338
				0.948397	0.988038	1.00411	1.01802	0.636024	0.664882	0.756705	1.17022	0.965516
				1.02365	1.04415	0.949707	0.709955	0.633281	0.883976	0.715957	1.02562	1.10457
				0.976348	0.935402	0.995822	0.967679	0.687933	0.72165	0.815982	1.09415	0.981179

## Sheet: 6h
							Eth	C2:0	C4:0	C6:0	C8:0	C10:0	C12:0	C14:0	C16:0
							1.41345	1.36794	1.66007	1.46471	0.839026	0.730793	0.693088	1.43017	1.45846
		Glycerol level					1.37564	1.45536	1.39229	1.57065	0.700928	0.891113	0.903237	1.56242	1.67224
							1.40504	1.38391	1.44687	1.60648	0.926882	1.04261	0.93559	1.54615	1.51611
							1.30492	1.43431	1.33186	1.22586	0.783338	0.987365	0.876408	1.24745	1.40934
							1.23408	1.28519	1.32205	1.24592	0.604213	0.969757	0.801061	0.940173	1.10096

## Sheet: 6i
					Eth	C2:0	C4:0	C6:0	C8:0	C10:0	C12:0	C14:0	C16:0
					35.7571	34.6058	38.3963	32.6074	22.2867	20.3361	22.0422	33.0789	26.1108
					29.9821	29.4539	33.5961	32.9223	22.2915	22.0422	25.1348	38.9177	24.8183
		NEFA level			32.81	32.3168	32.4193	34.6798	25.7928	25.3206	21.0385	34.644	33.0435
					29.7104	27.9911	29.0278	29.9777	19.8167	22.9798	20.6931	29.4539	25.2314
					32.9223	27.0936	27.9721	24.0691	20.3803	27.2585	21.2783	23.7842	28.9659
