# Supplementary material for: Peroxisomal β-oxidation acts as a sensor for intracellular fatty acids and regulates lipolysis
Source: Nat Metab. 2021 Dec 13;3(12):1648–61. doi: 10.1038/s42255-021-00489-2 (PMC8688145; doi:10.1038/s42255-021-00489-2)
Supplement: Source Data Fig. 7 — Statistical source data. [file 42255_2021_489_MOESM15_ESM.xlsx]

## Sheet: 7a
				WT	PEX2 KO
				1.12331	3.059
	ATGL level			0.876687	4.29288
				1.09116	5.08313
				0.908835	4.03143
				0.757304	4.65674
				0.76206	4.48938
				1.48064	1.55598
					2.87629
					2.79611

## Sheet: 7c
			WT	CatKO
			0.538079	1.62492
			0.895916	2.6715
PEX2-FLAG level			0.709794	1.29608
			1.35494	2.07551
			1.50127	0.648326
			0.630431	1.38785
			0.622641	2.01754
			1.13078	2.49042

## Sheet: 7d
					WT	Acox1KO
		PEX2-FLAG level			0.716645	0.188406
					0.571016	0.109129
					1.45984	0.497855
					1	0.455538

## Sheet: 7e
						Saline	NAC
			PEX2-FLAG level			1.19101	0.286958
						1.03107	0.101462
						1.01597	0.160539
						0.761956	0.136319
						0.99708	0.598404
						1.00584	0.443782
						1.0251	0.718511
						0.974901	0.748107

## Sheet: 7f
					WT	Saline	NAC
					0.177932	1	2.17403
			ATGL level			1.83456	0.927662
						0.892996	0.855556
						1.72798	0.905948
						0.815437	1.43364

## Sheet: 7g
Steatosis (%)	ATGL level
15	0.938407
20	0.592985
20	0.62545
20	1.4879
30	0.830929
40	1.08335
40	1.90808
40	1.09928
60	0.427751
80	0.575968
80	0.614513
80	0.759721
90	1.1197
90	0.8179
10	1.16007
20	0.787456
30	1.18404
30	1.70804
40	1.07257
40	1.53232
70	0.58819
75	1.38451
80	1.14109
95	0.559783
20	1.37566
5	1.054
10	0.765082
0	1.6545
25	1.21506
10	0.907088
30	0.872977
0	0.871017
15	0.996271
3	1.21593
30	0.731198
60	1.11671
60	1.19674
35	1.15362
50	0.631483
50	1.14562
40	0.721576
30	1.00398
80	0.80649
90	0.798406
70	1.07388
70	0.571953
70	0.667892
70	1.13854
20	1.30899
70	1.0053

## Sheet: 7h
							NCD	HFD
				PEX2-FLAG level			1	2.88618
							0.871887	2.80214
							1.42457	2.41086
							1.26641	1.47326
							2.43592	2.36212
								2.29206

## Sheet: 7i
						NCD	HFD	HFD-NAC	HFD-AtglKO	HFD-NAC-AtglKO
						3.92853	10.051	11.7834	37.4201	61.965
			TAG level			4.53515	17.2768	11.6984	39.2002	14.4181
						4.6809	12.5189	9.91031	27.7952	12.6733
						6.38412	12.8008	4.09626	21.3466	20.0045
						7.68049	17.1957	5.33668	39.3523	54.4659
						3.83853	25.5123	4.00262	22.7051	27.6132
							19.8825	11.7575	37.6338	23.2855
