# Supplementary material for: Peroxisomal β-oxidation acts as a sensor for intracellular fatty acids and regulates lipolysis
Source: Nat Metab. 2021 Dec 13;3(12):1648–61. doi: 10.1038/s42255-021-00489-2 (PMC8688145; doi:10.1038/s42255-021-00489-2)
Supplement: Source Data Extended Data Fig. 1 — Statistical source data. [file 42255_2021_489_MOESM17_ESM.xlsx]

## Sheet: 1a
			peroxisome ratio (%)						LD ratio (%)
			Ctr	Iso					Ctr	Iso
			14.9254	51.5789					89.0625	76.6667
			18.5185	40.9639					81.25	84.2105
			25.641	69.3069					56.9948	73.6842
			13.6364	72.6891					77.7778	33.3333
			28.3237	45.9954					16.6667	67.5
			10.8571	42.328					71.4286	25
			37.4046	50					55.5556	77.3585
			15.6566	57.554					60	100
			37.5	46.9388					88	70
			18.4211	39.801					95.2381	75
									15.0538	33.3333
									86.9565	96.5517
									70	47.3684
									91.3043	56.6667
									81.8182

## Sheet: 1b
HepG2 (%)
19.5072
13.6213
5.49683
11.5502
7.41483
10.6383
6.93069
9.09091
4.96324
5.46875
9.95261
23.3333
6.41026
7.48299
7.82609

## Sheet: 1d
			Nc siRNA	Pex2 siRNA #1	Pex2 siRNA #2	Pex10 siRNA #1	Pex10 siRNA #2	Pex12 siRNA #1	Pex12 siRNA #2	Nc siRNA+Iso	Pex2 siRNA #1+Iso	Pex2 siRNA #2+Iso	Pex10 siRNA #1+Iso	Pex10 siRNA #2+Iso	Pex12 siRNA #1+Iso	Pex12 siRNA #2+Iso
			0.864637	2.43937	9.24807	1.57065	1.88335	4.11708	3.24715	18.1574	24.2598	23.5606	19.1843	19.055	23.1014	25.4576
	Glycerol level		1.00019	2.87861	5.29492	1.41345	2.23555	2.16398	2.96387	17.7812	25.2533	23.5969	20.0239	19.5877	20.4033	24.053
			0.450183	3.12165	5.92541	1.60648	1.90722	2.70358	7.11403	18.2324	21.3754	20.7909	17.7784	20.8672	21.0279	27.0567
			0.559174	3.24239	6.28084	2.27365	1.39229	4.17097	5.42155	18.7883	22.2644	22.5684	19.4293	19.492	25.6051	25.0225
			1.17787	3.19186	7.11458	1.76703	1.36342	2.0194	5.54592	20.9662	23.825	25.0196	20.9835	19.5074	22.7744	25.011

## Sheet: 1e
			Nc siRNA	Pex2 siRNA #1	Pex2 siRNA #2	Pex10 siRNA #1	Pex10 siRNA #2	Pex12 siRNA #1	Pex12 siRNA #2	Nc siRNA+Iso	Pex2 siRNA #1+Iso	Pex2 siRNA #2+Iso	Pex10 siRNA #1+Iso	Pex10 siRNA #2+Iso	Pex12 siRNA #1+Iso	Pex12 siRNA #2+Iso
			27.3417	66.6509	73.5288	47.6806	59.4153	138.87	115.661	304.04	397.815	374.328	291.76	318.321	378.422	545.446
	NEFA level		29.2386	75.4704	75.7106	54.8275	39.8574	88.633	83.054	289.013	399.861	384.377	319.785	310.241	337.848	439.494
			15.9441	67.1147	95.7252	32.5123	52.2216	47.6228	94.4099	276.61	329.803	355.187	298.571	296.301	367.308	387.671
			16.975	69.9948	85.1009	41.8314	48.7685	86.7577	96.0071	308.945	328.101	331.829	315.464	311.034	368.72	370.841
			33.3732	58.8299	139.187	36.8791	50.9411	66.9799	138.649	296.883	404.888	436.758	315.148	312.014	343.981	386.236

## Sheet: 1f
	Nc siRNA			PEX2 siRNA #1			PEX2 siRNA #2
PEX2	1	1	1	0.339	0.215	0.172	0.33	0.16	0.21
PPARg2	1	1	1	1.03	1.144	1.099	1.18	0.73	1.33
AdipoQ	1	1	1	0.924	0.732	1.06	0.96	0.67	1.19

## Sheet: 1g
	Nc siRNA			PEX10 siRNA #1			PEX10 siRNA #2
PEX10	1	1	1	0.38	0.16	0.18	0.318	0.32	0.236
PPARg2	1	1	1	1.037	0.931	0.948	1.044	0.906	0.792
AdipoQ	1	1	1	1.12	0.82	0.88	0.86	0.866	0.883

## Sheet: 1h
	Nc siRNA			PEX12 siRNA #1			PEX12 siRNA #2
PEX12	1	1	1	0.32	0.31	0.25	0.34	0.35	0.15
PPARg2	1	1	1	0.95	0.62	0.94	0.89	1.21	1.17
AdipoQ	1	1	1	0.85	0.84	0.96	0.84	0.76	1.25

## Sheet: 1i
							Nc siRNA	Pex2 siRNA #1	Pex2 siRNA #2	Pex10 siRNA #1	Pex10 siRNA #2	Pex12 siRNA #1	Pex12 siRNA #2
							0.7882	0.8156	0.7806	0.7813	0.8007	0.7866	0.8198
							0.7768	0.8246	0.8059	0.7809	0.7871	0.7693	0.7913
			Adipocyte differentiation level				0.788	0.8417	0.8022	0.8015	0.7897	0.7459	0.7758
							0.8212	0.8259	0.7805	0.8145	0.7631	0.7684	0.7772
							0.8184	0.822	0.7992	0.8205	0.7629	0.7791	0.7706
							0.8097	0.806	0.7499	0.804	0.779	0.816	0.783

## Sheet: 1j
						Nc siRNA	Pex2 siRNA #1	Pex2 siRNA #2
		ORO level				1	0.924667	0.922911
						0.981338	1.04004	0.866433
						0.975964	0.978748	0.974493

## Sheet: 1k
							Nc siRNA	Pex2 siRNA #1	Pex2 siRNA #2
							0.940343	1.28633	1.23115
				PMP70 level			0.931495	1.49778	1.55648
							1.00856	1.52988	1.53885
							1.11961	1.77243	1.46361
							0.944801
							1.19904
							1.00332
							0.852836
