# Supplementary material for: Peroxisomal β-oxidation acts as a sensor for intracellular fatty acids and regulates lipolysis
Source: Nat Metab. 2021 Dec 13;3(12):1648–61. doi: 10.1038/s42255-021-00489-2 (PMC8688145; doi:10.1038/s42255-021-00489-2)
Supplement: Source Data Extended Data Fig. 2 — Statistical source data. [file 42255_2021_489_MOESM19_ESM.xlsx]

## Sheet: 2a
									Nc siRNA	PEX10 siRNA #1	PEX10 siRNA #2
									1.02399	1.55171	1.65797
									0.934443	1.45782	1.42714
						ATGL level			1.06703	1.35287	1.93421
									0.974545	1.29625	2.32172
									1.05388	1.68357	2.60694
									0.953457	1.66144	2.41985
									0.965714
									1.02695
									1.07363
									0.953077
									0.78419
									1.1891

## Sheet: 2b
							Nc siRNA	PEX12 siRNA #1	PEX12 siRNA #2
							0.779816	1.83682	2.06533
							1.06416	1.95522	1.98177
					ATGL level		1.09739	1.83878	1.8493
							1.05863	2.00438	1.70061
							0.935925	1.6674	1.3556
							0.962909	1.38191	1.59307
							1.11731
							0.983852
							1.19415
							1.20509
							0.676311
							0.924449

## Sheet: 2d
							Nc siRNA	Pex2 siRNA
				Relative ATGL lipase activity			1	1.35288
							1	1.80409
							1	1.47262
							1	1.3269

## Sheet: 2e
						Nc siRNA	Pex2 siRNA #1	Pex2 siRNA #2	Pex10 siRNA #1	Pex10 siRNA #2	Pex12 siRNA #1	Pex12 siRNA #2
						1	1.05	1.3	0.928	0.839	1.03	1.077
			Atgl transcipt level			1	1.15	1.19	1.295	1.099	1.1	1.176
						1	0.94	1.38	1.04	0.772	1.35	1.296
						1	1.064	0.97	1.122	0.924	1.307	1.228
						1						1.292

## Sheet: 2g
						Nc siRNA	PEX2 siRNA #1	PEX2 siRNA #2
				Pex2 transcript		1	0.173	0.174
						0.759	0.224	0.159
						0.877	0.161	0.153

## Sheet: 2h
						Nc siRNA	PEX10 siRNA
			PEX10 level			1.1665	0.46981
						0.833504	0.432441
						0.966421	0.434869
						0.906253	0.587497

## Sheet: 2i
						Nc siRNA	PEX12 siRNA
				PEX12 level		0.921494	0.611814
						1.07851	0.68383
						0.987142	0.602208
						1.10321	0.633711

## Sheet: 2j
							Nc siRNA	PEX10 siRNA	PEX12 siRNA
							1.17329	2.61144	2.51546
					ATGL level		0.912751	2.64891	3.18907
							0.913956	1.48383	1.78958
							0.980815	1.47691	2.18802
							0.650114	1.62846	1.87675
							1.15183	1.99534	2.46795
							1.21724
							0.883478
							0.9648
							1.18149
							0.970232

## Sheet: 2l
						Nc siRNA	PEX2 siRNA #1	PEX2 siRNA #2	PEX10 siRNA	PEX12 siRNA
			ATGL transcipt level			1.11	0.954	0.882	1.434	1.718
						1	1.297	1.741	0.702	0.877
						1.442	1.014	1.074	1.105	0.614

## Sheet: 2m
							Nc siRNA	PEX10 siRNA	PEX12 siRNA
							0.946117	1.02433	1.21987
					ATGL level		1.05388	0.982447	1.05003
							1.02282	0.862803	1.33362
							0.725447	0.897848	0.646331
							1.14707
							1.10467

[truncated: 2 more sheets: 2n, 2o]
