# Supplementary material for: Peroxisomal β-oxidation acts as a sensor for intracellular fatty acids and regulates lipolysis
Source: Nat Metab. 2021 Dec 13;3(12):1648–61. doi: 10.1038/s42255-021-00489-2 (PMC8688145; doi:10.1038/s42255-021-00489-2)
Supplement: Source Data Extended Data Fig. 4 — Statistical source data. [file 42255_2021_489_MOESM22_ESM.xlsx]

## Sheet: 4c
ATGLK0-FLAG level			Nc siRNA	PEX2 siRNA #1	PEX2 siRNA #2					ATGLK92-FLAG level		Nc siRNA	PEX2 siRNA #1	PEX2 siRNA #2
			0.893055	1.20415	1.28102							1.04344	1.48468	1.4553
			0.84031	1.04623	1.05582							0.810401	2.29208	2.40364
			1.04739	1.01808	1.19998							1.28666	1.87572	2.2936
			1.01333	1.06463	1.26626							0.859493	1.52496	1.89175
			1.09465									0.940438	1.32639	1.30267
			1.39497									1.05956
			1.00921									0.820194
			1.3072									0.982755
												1.08919
												1.10787
