# Supplementary material for: Peroxisomal β-oxidation acts as a sensor for intracellular fatty acids and regulates lipolysis
Source: Nat Metab. 2021 Dec 13;3(12):1648–61. doi: 10.1038/s42255-021-00489-2 (PMC8688145; doi:10.1038/s42255-021-00489-2)
Supplement: Source Data Extended Data Fig. 5 — Statistical source data. [file 42255_2021_489_MOESM24_ESM.xlsx]

## Sheet: 2b
						Nc siRNA	CAT siRNA	ACOX1 siRNA
						1.18181	1.45345	0.874801
						1.24112	1.82647	0.973292
						1.49271	1.61517	0.889613
		F500/F420				1.05866	1.50273	0.865687
						1.47314	1.62965	0.97851
						1.47316	3.63344	1.04294
						1.31735	1.39732	0.981823
						1.06074	1.5523	0.819942
						1.31112	1.50223	0.696782
						1.00134	1.5865	0.828544
						1.40873	1.33237	0.929208
						1.04182	1.57188	1.09631
						1.15945	1.27709	0.824279
						1.1264	1.56514	0.814452
						1.20133	1.61613	0.764806
						1.2732	1.32022	0.83347
						1.28904	1.34103	0.959708
						1.28508	1.36108	0.770204
						1.28664	1.33954	0.612149
						1.09383	1.36484	0.643259

## Sheet: 2c
						Nc siRNA	ACOX1 siRNA
		Peroxisomal FAO activity				1.16071	0.210797
						0.999999	0.477985
						0.682659	0.203177
						1.30295	0.11193

## Sheet: 2d
						Ctr	NAC	H2O2
						1.09383	0.846159	3.38769
						1.36642	0.68802	3.10423
						1.15959	0.669923	1.19425
						1.34007	0.805721	1.48424
				F500/F420		1.18103	0.942739	1.58201
						1.32449	0.959859	4.42517
						1.07847	0.7591	4.2139
						1.40344	0.998667	4.13727
						1.37496	0.762705	3.72192
						1.50823	0.887781	3.14539
						1.27399	0.709858	4.52515
						1.19243	0.619131	4.57312
						1.49464	0.665453	3.41568
						1.48082	0.862477	3.31718
						1.38421	0.678824	2.21023
						1.24684	0.63618	5.38857
						1.51225	0.732689	3.83136
						1.50738	0.613631	3.04389
						1.35989	0.630318	3.18665
						1.56514	0.665675	4.57398
						1.11352	0.814827	3.57035
						1.10843	0.847564	4.38112
						1.07676	0.806002	4.02466

## Sheet: 2g
						Nc siRNA	Cat siRNA	Acox1 siRNA
						1.36243	1.0021	0.555489
						0.859967	1.26443	0.617281
				F500/F420		0.912526	2.38724	0.591028
						0.821781	1.03267	0.608058
						0.985655	0.86168	0.672375
						0.977859	1.82056	0.660268
						0.818652	1.49168	0.737905
						0.891758	3.61376	0.568486
						0.919223	1.59143	0.434722
						0.878582	1.36735	0.519974
						0.838569	1.86001	0.399308
						0.702862	1.80856	0.406089
						0.887351	2.17651	0.474812
						0.660665	1.44933	0.710793
						0.89871	1.61918	0.66541
						0.628932	1.51595	0.578036
						0.771394	1.4814	0.520042
						0.942667	1.39902	0.533681
						0.877478	1.66668
						0.831746	1.95262
						0.900268	1.6507
						0.842235	1.59949
						0.974043	2.38049
						0.813187	1.74521
						0.775134	1.95644
						0.839391	2.12817
						0.905202	2.29073
						0.947077	1.72408
						1.30682	2.27296

## Sheet: 2h
						Nc siRNA	Acox1 siRNA
			Peroxisomal FAO activity			1	0.189129
						0.981031	0.477415
						1.39808	0.397846
						0.924972	0.620971

## Sheet: 2i
							Ctr	H2O2
							0.502907	1.91779
							0.395462	1.76701
				F500/F420			1.14096	1.98214
							0.462353	2.07485
							0.412548	1.06422
							0.728903	1.10215
							0.786013	0.713529
							0.347709	0.690609
							0.419853	1.58602
							0.390067	2.2884
							0.339155	2.43804
							0.619857	1.97835
							0.375529	1.85417
							0.604571	1.60369
							0.749062	2.26222
							0.308971
							0.723276
							0.359567
							0.366859
							0.464115
							0.359141
							0.467413
							0.334269

## Sheet: 2j
							Ctr	C24:0	C26:0	NAC
							0.860758	1.33346	1.46305	0.360363
							0.863849	1.25518	1.13071	0.397781
							0.909832	1.21616	1.11286	0.660665
							0.967347	1.1722	1.18981	0.343461
							0.966034	1.46003	1.14044	0.403873
							0.996855	1.23142	1.20462	0.361084
							0.932838	1.18985	1.04639	0.702862
					F500/F420		0.877549	0.801462	1.20605	0.628932
							0.870502	1.15665	1.02644	0.641292
							0.902245	1.05642	1.03216	0.782439
							1.008	1.36713	1.60181	0.600136
							0.947443	1.21239	1.2186	0.661889
							0.921343	1.37818	1.23639	0.632855
							0.912217	1.04877	1.11343	0.666296
							1.05651	1.04115	1.10456	0.68479
							0.885179	1.29502	1.9523	0.693892
							0.935557	1.29476	1.1197	0.602707
							0.736574	1.10903	1.01191	0.69579
							0.863552	1.36973	1.04444	0.659475
							0.855643	1.0246	1.11616	0.605983
							0.922406	1.09319	1.22619	0.469888
							1.07992	1.56232	1.23184	0.436541
							0.824593	1.17745	1.24426	0.580019
							0.612149	1.26529	1.25796	0.439954
