# Supplementary material for: Peroxisomal β-oxidation acts as a sensor for intracellular fatty acids and regulates lipolysis
Source: Nat Metab. 2021 Dec 13;3(12):1648–61. doi: 10.1038/s42255-021-00489-2 (PMC8688145; doi:10.1038/s42255-021-00489-2)
Supplement: Source Data Extended Data Fig. 6 — Statistical source data. [file 42255_2021_489_MOESM26_ESM.xlsx]

## Sheet: 6h
					Nc siRNA	Cop siRNA #1	Cop siRNA #2	Cop siRNA #3	Cop siRNA #4
					1.10798	0.748248	0.748707	1.44754	1.45411
					1.08276	0.889018	1.29596	1.12746	1.08097
					0.922939	0.795334	0.979646	0.860831	1.11667
			ATGL level		0.998649	0.780785	0.758322	0.845705	1.11781
					0.859613
					1.02805
					1.0687
					1.25508
					0.807971
					0.993197

## Sheet: 6i
				0	1	2	3	4	5	6	7	8	9	H2O2 l
				1.05806	0.934587	0.789499	0.923859	0.752561	0.868446	0.910404	1.00637	0.818365	1.11291
				0.999098	0.890498	0.873655	0.923888	0.865074	0.883052	0.996347	0.946722	0.748479	0.792192
		COP1 level		0.942839	0.971898	1.05792	0.930258	1.01296	0.882177	0.937108	0.877604	1.0125	0.835736
				0.974156
				1.07206
				0.953788
				0.996985
				1.13303
				0.869984
