# Supplementary material for: Peroxisomal β-oxidation acts as a sensor for intracellular fatty acids and regulates lipolysis
Source: Nat Metab. 2021 Dec 13;3(12):1648–61. doi: 10.1038/s42255-021-00489-2 (PMC8688145; doi:10.1038/s42255-021-00489-2)
Supplement: Source Data Extended Data Fig. 7 — Statistical source data. [file 42255_2021_489_MOESM28_ESM.xlsx]

## Sheet: 7a
								Nc siRNA	Acox1 siRNA	Cat siRNA
								1	1.11574	0.807662
				Relative ATGL lipase activity				1	1.24144	0.845443
								1	1.1276	0.858056
								1	1.17038	0.884068

## Sheet: 7b
								Ctr	H2O2	NAC
								1	0.78996	1.23103
						Relative ATGL lipase activity		1	0.847124	1.3269
								1	0.814959	1.27682
								1	0.770263	1.08033

## Sheet: 7c
								Nc siRNA	Cat siRNA #1	Cat siRNA #2	Nc+Pex2 siRNA	Cat #1+Pex2 siRNA	Cat #2+Pex2 siRNA
								1.00265	0.543562	0.6651	1.64042	1.43908	1.46095
					ATGL level			0.997346	0.897917	0.566506	1.74604	2.26692	1.70157
								0.986267	0.602777	0.776673	2.69127	2.64229	2.55714
								1.01373	0.692095	0.558958	2.70361	2.67	2.62991

## Sheet: 7d
							Nc siRNA	Acox1 siRNA #1	Acox1 siRNA #2	Nc+Pex2 siRNA	Acox1 #1+Pex2 siRNA	Acox1 #2+Pex2 siRNA
							1.05117	1.39008	1.50129	1.82838	1.7226	1.71634
				ATGL level			0.948827	1.46947	1.47131	1.93435	1.92416	1.66874
							1.02236	1.44371	1.44776	1.59532	1.5792	1.70852
							0.977637	1.42228	1.59617	1.80211	1.95727	1.94492

## Sheet: 7e
					Eth/Nc	C24:0/Nc	C26:0/Nc	Eth+Pex2 siRNA	C24:0+Pex2 siRNA	C26:0+Pex2 siRNA
					0.986546	0.777114	0.741803	1.69512	1.74161	1.70392
		ATGL level			1.01345	0.773874	0.773448	1.84107	1.82946	1.84152
					0.989191	0.562249	0.567261	1.43913	1.64815	1.36427
					1.01081	0.632527	0.78801	1.61278	1.3145	1.299

## Sheet: 7f
	Nc siRNA						Pex2 siRNA
	0h	2h	4h	6h	8h		0h	2h	4h	6h	8h
0h	0.801523	1.19848	0.885518	1.11448	0.890533	1.10947	1.48337	1.21813	1.91395	2.03384	1.28653	1.37692
2h	1.00803	0.967211	0.890533				1.33694	1.42528	1.99795
4h	0.695662	0.765801	0.839575				1.38795	1.95635	1.52791
6h	0.591654	0.683905	0.675637				1.45408	1.29153	1.96213
8h	0.539133	0.496939	0.561837				1.22912	1.25665	1.72791
					ATGL level

## Sheet: 7g
					No-Nc	NAC-Nc	No-pex2 siRNA	NAC-pex2 siRNA
					0.997785	1.3286	1.63886	2.77215
			ATGL level		1.00222	1.40484	2.09681	2.67734
					1.07984	1.57343	2.82269	2.31844
					0.920155	1.52943	2.73084	1.83094

## Sheet: 7j
						Nc siRNA	Cpt1b siRNA	Cpt2 siRNA
						1.21972	0.869607	1.2072
						0.963767	1.12296	1.12315
			ATGL level			0.979088	0.903102	0.782884
						0.837423	0.822289	0.849144
						1.26079
						0.953883
						0.882226
						0.695063

## Sheet: 7k
			0	1	2	3	4	6	8	10	12	24	ATO
			0.996811	1.01254	0.937507	0.902152	1.10559	1.27827	1.43946	1.19682	1.33148	1.15735
			0.878049	1.03045	0.862086	0.884169	0.783702	0.910355	0.911408	0.916618	0.928843	1.07208
			1.12514	0.831092	0.950501	0.843652	0.903096	0.787145	1.1173	1.15335	1.08325	0.833267
			0.902339
	ATGL level		1.18603
			0.911626
			0.951925
			0.961575
			1.0865

## Sheet: 7l
					Nc siRNA	CPT1A siRNA	CPT2 siRNA
					0.920624	0.812117	0.874958
					0.837494	0.696173	1.05893
			ATGL level		1.1367	1.09878	1.19038
					1.10518	1.20703	1.095
					1.16944
					0.920451
					0.862359
					1.04775

[truncated: 2 more sheets: 7m, 7n]
