# Supplementary material for: Peroxisomal β-oxidation acts as a sensor for intracellular fatty acids and regulates lipolysis
Source: Nat Metab. 2021 Dec 13;3(12):1648–61. doi: 10.1038/s42255-021-00489-2 (PMC8688145; doi:10.1038/s42255-021-00489-2)
Supplement: Source Data Extended Data Fig. 8 — Statistical source data. [file 42255_2021_489_MOESM30_ESM.xlsx]

## Sheet: 8a
							Nc siRNA	ATGL siRNA
							1.87243	1.05668
							1.38037	1.03165
							1.67164	1.1826
							1.9124	1.01245
							1.56344	1.05937
							1.69301	1.02613
							1.92462	1.11095
			F500/F420				2.35038	1.10781
							1.63187	1.35721
							1.50788	1.16244
							1.51543	1.15204
							1.41508	1.03104
							1.45308	1.12475
							1.54355	1.16859
							1.54313	1.07422
							1.68545	1.56252
							1.44152	2.13396
							1.73524	1.36167
							1.55472	1.28116
							1.88237	1.35121
							1.45326	1.38803
							1.53944	1.05814
							1.69203	1.19477
							1.49605	1.59221
							1.33746	1.26969
							1.09916	1.33885
							0.98404	1.07579
							1.75391	1.01527
							1.58188	1.05154
							1.79337	1.37668
							1.75856	1.03122
							1.35593	1.15968
							1.60695	1.30631
							1.87102	1.38633
							1.53269	1.05075
							1.54108	1.02179
							1.44772	1.12032
							1.30075
							1.71863
							2.31843
							1.47252
							1.41081
							1.26898
							1.34034
							1.42314
							1.23977
							1.41686

## Sheet: 8b
					Nc siRNA	Atgl siRNA
					1.13711	0.523121
					0.921708	0.396604
					0.923387	0.790136
					0.560408	0.503481
					0.704094	0.479305
			F500/F420		0.700569	0.532464
					0.702778	0.601159
					0.79217	0.490531
					0.559346	0.50939
					0.611948	0.43382
					0.753925	0.523203
					1.09074	0.481224
					0.577869	0.474348
					0.782299	0.505771
					0.932068	0.736694
					0.983232	0.544906
					1.52897	0.494371
					1.10227	0.52124
					0.561943
					0.81586
					0.85717
					1.20079
					0.668858
					0.908971
					0.574746

## Sheet: 8c
					Nc siRNA	Atgl siRNA
					1.07086	0.633399
			PEX2-FLAG-EGFP level		0.929136	0.859294
					1.10434	0.66945
					0.89566	0.736193

## Sheet: 8d
					Ctr	Iso
					0.929221	0.951937
					0.700481	0.930973
					0.824183	0.929126
					0.872094	0.926666
					0.840451	0.984428
			F500/F420		0.88101	0.991133
					0.796248	0.930581
					0.82056	0.940245
					0.869549	0.964365
					0.871176	1.27714
					1.02191	1.01448
					0.770055	1.00451
					0.812061	1.35734
					0.825387	0.837413
					0.905687	1.24252
					0.766194	1.07673
					0.8686	1.0286
					0.877092	0.990322
					0.89031	0.951813
					0.77064	0.950522
					0.837573	1.10039
					0.848384	0.95567
					0.893166

## Sheet: 8e
					Ctr	0.01	0.05	0.1	0.5	1
			ATGL transcript level		1	0.967	0.986	1.11	0.808	0.82
					1.08592	1.05027	0.937843	0.899452	0.776051	0.71298
					0.914077	1.12706	0.8766	0.918647	0.79159	0.682815

## Sheet: 8f
						Ctr	ISO
						1.37908	1.50083
						0.99955	1.4603
						1.65918	1.44115
						1.1185	1.13716
						0.878082	1.07297
			F500/F420			1.35108	1.30682
						1.1808	1.22071
						0.73398	1.65021
						1.43721	1.27452
						1.21683	0.92009
						1.26154	1.1741
						0.96092	1.55935
						1.08633	1.27805
						1.3718	1.51083
						1.51636	1.58014
						1.09495	1.3487
						1.66629

## Sheet: 8g
					Ctr	ISO
					0.98087	0.91555
		PEX2-FLAG-EGFP level			1.01913	1.00249
					1.02258	0.854481
					0.977418	0.929011

## Sheet: 8h
					Ctr	ISO
					1.09388	0.987306
					0.906691	0.916863
			ATGL level		0.945473	0.939193
					1.05395	0.936251

## Sheet: 8i
							DMSO-Pero	BAY-Pero	DMSO-LD	BAY-LD
							1	0.831426	20.7957	24.2238
							1	0.863589	18.4333	20.7898
					Relative fluorescence intensity		1	0.795132	20.2483	23.5887
							1	0.785326	14.886	16.9567
							1	0.794338	15.4474	18.1423

## Sheet: 8j
							BAY-Ethanol	BAY-C24	BAY-C26
							0.55506	0.813688	1.00434
							0.559472	0.732363	0.629744
							1.12902	1.2098	0.644232
							1.30451	0.614185	0.626265
							1.11301	0.816047	0.602587
							0.767842	1.03801	1.93764
							0.548084	0.768577	0.988979
					F500/F420		0.759438	1.4183	1.26171
							0.512234	0.938347	0.804083
							0.529166	0.782553	0.777313
							0.572984	0.980758	0.647938
							0.619762	0.853809	1.7266
							0.585575	0.997003	0.646448
							0.687015	0.78465	0.856515
							0.652948	1.09387	0.700611
							0.666278	0.774312	1.86963
							1.13317	1.09814	0.725412
							0.68079	0.661392	0.769942
							0.61495	0.896329	1.30632
							0.805561	0.892661	0.683714
							0.683243	1.05071	0.64453
							0.711631	0.708968	1.20919
							0.657166	1.23103	0.696386
							0.738119	0.850038	0.833589
							0.64531	0.515995	0.784486
							0.778874	0.937903	0.771181
							0.701141	0.875313	0.728544
							0.684613	1.47707	0.578433
							0.591048	0.967179	0.72374
							0.782873	0.78297	0.659983
							0.666459	0.681822	0.68173
							0.728474	0.79649	0.829149
							0.573202	0.893333	0.977324
							0.621581	1.46972	1.25856
							0.705362	1.65175	0.767143
							0.832231	0.882069	1.04931
							0.733054	0.819633	0.950742
							0.778548	1.4362	1.21019
							0.883125	1.0802	0.92611
							0.604942	0.656651	0.604434
							0.531561	0.606768	0.666659
							0.511071	0.831521	1.37078
							0.64073	0.9022	1.06031
							0.571085	0.675728	1.08623
							0.798814	0.778141	1.53814
							0.514376	0.830505	1.00226
							0.528476	0.709814	0.728643
							0.719769	0.795198	0.852258
							0.626034	1.14973	0.758894
							0.662163	0.959191	0.894571
							0.671834	1.00059	0.890197
							0.637729	0.768241	0.751422
							1.06415	0.732933	0.871272
							0.718527	1.5484	0.657476
							0.626012	1.20635	0.650959
							0.763225	1.32866	1.22046
							0.757048	1.16665	0.822808
							0.613708	0.847289	1.62254

[truncated: 2 more sheets: 8k, 8l]
