# Supplementary material for: Peroxisomal β-oxidation acts as a sensor for intracellular fatty acids and regulates lipolysis
Source: Nat Metab. 2021 Dec 13;3(12):1648–61. doi: 10.1038/s42255-021-00489-2 (PMC8688145; doi:10.1038/s42255-021-00489-2)
Supplement: Source Data Extended Data Fig. 9 — Statistical source data. [file 42255_2021_489_MOESM32_ESM.xlsx]

## Sheet: 9a
						WT	Pex2KO
						1	0.206
			Pex2 transcript			0.839	0.113
						0.815	0.342
						1.218	0.426
						1.148	0.784

## Sheet: 9b
			WT	Pex2KO
			1.248	1.203
		Pex2 transcript	1.411	1.276
			1	1.279
			1.037	1.235
			1.103	1.164

## Sheet: 9c
				WT	PEX2 KO
				1.15831	1.10502
				0.845563	1.15136
	Atgl transcript			0.996143	2.0641
				1.02459	1.17623
				0.97541	0.945697
				0.967118	1.22439
				1.03288	0.864603
					0.902321
					1.32012

## Sheet: 9d
							WT	Pex2KO
							1.05539	0.894647
							0.944609	1.09812
				relative ATGL lipase activity			1.04228	1.45089
							0.962271	1.18146
							0.995454	1.58085
							1.05928	1.46158
							0.940717	1.54371

## Sheet: 9f
				WT	CatKO
				1.00958	1
				1.12404	0.858185
		ATGL level		1.49619	0.941
				1.31812	0.820269
				1.41553	0.670213
				1.55442	0.842644

## Sheet: 9g
				WT	Acox1KO
				1.05073	0.133588
		relative peroxisomal FAO activity		0.949274	0.114574
				0.96622	0.032617
				1.03378	0.082641
				1	0.147359

## Sheet: 9i
			WT	ACOX1 KO
			0.870516	3.78586
			0.99676	2.56249
		ATGL level	1.13272	2.61162
			1.07712	1.84871
			1.04102	1.49712
			0.881855	1.57677

## Sheet: 9j
				WT	Acox1KO
				0.955891	1.22588
				1.06919	1.0734
		relative ATGL lipase activity		0.974921	1.17589
				0.896209	1.35785
				1.15365	1.31841
				0.950144	1.17138

## Sheet: 9k
					WT	ACOX1 KO
					0.944287	1.50272
					1.11331	0.942398
			ATGL trancript level		1.28612	1.63173
					1.053	1.22792
					1.13408	0.885574
					0.812917	1.17831

## Sheet: 9m
						Saline	NAC
						1.03137	1.77152
						1.04472	1.99548
						1.13736	1.83966
						0.786554	2.08412
						0.974861	2.47312
						1.02514	2.74221
				ATGL level		0.875198	1.79243
						1.1248	1.64713
						1.29756	1.81189
						1.18185	2.8165
						0.520596	2.63621
						1.06248	1.07513
						0.890962	4.79351
						1.19636	2.45558
						0.850202	6.95569
							1.23541
							1.1907

[truncated: 8 more sheets: 9n, 9o, 9q, 9s, 9t, 9u, 9v, 9w]
