# Supplementary material for: Peroxisomal β-oxidation acts as a sensor for intracellular fatty acids and regulates lipolysis
Source: Nat Metab. 2021 Dec 13;3(12):1648–61. doi: 10.1038/s42255-021-00489-2 (PMC8688145; doi:10.1038/s42255-021-00489-2)
Supplement: Source Data Extended Data Fig. 10 — Statistical source data. [file 42255_2021_489_MOESM34_ESM.xlsx]

## Sheet: 10a
							WT-NCD	CatKO-NCD	WT-HFD	CatKO-HFD
							4.75513	6.15424	14.5612	21.4871
					TAG level		3.84227	6.20164	12.4265	20.2391
							5.858	6.83709	8.99517	25.815
							5.12033	4.06588	9.83251	10.7377
							6.38412	4.99946	6.96185	27.8222
									6.9275	9.63503
									7.57696	21.3466

## Sheet: 10c
							WT-NCD	Acox1KO-NCD	WT-HFD	Acox1KO-HFD
							6.11382	4.39974	14.8889	8.5081
							4.83787	5.37543	9.17795	2.91156
							5.60173	3.73072	14.2336	9.52995
				TAG level			5.56247	5.53256	18.2955	8.17304
							5.03714	4.537	13.4813	9.81483
							4.82961	6.22096	15.9497	9.81898
									18.5448	11.8509
									30.6158	17.1882
										15.0224
